# Supplementary material for: Thermal and Oxygen Flight Sensitivity in Ageing Drosophila melanogaster Flies: Links to Rapamycin-Induced Cell Size Changes
Source: Biology (Basel). 2021 Sep 2;10(9):861. doi: 10.3390/biology10090861 (PMC8464818; doi:10.3390/biology10090861)
Supplement: Supplementary file 1 [file biology-10-00861-s001.zip]

Archive with 1 entries (1 files):
- biology-1341659-supplementary.xlsx
