# Supplementary material for: Thermal and Oxygen Flight Sensitivity in Ageing Drosophila melanogaster Flies: Links to Rapamycin-Induced Cell Size Changes
Source: Biology (Basel). 2021 Sep 2;10(9):861. doi: 10.3390/biology10090861 (PMC8464818; doi:10.3390/biology10090861)
Supplement: Supplementary file 1 [file biology-10-00861-s001.zip › biology-1341659-supplementary.xlsx]

## Sheet: WBF_Thorax_Cell_Wing load
Block	Temperature during measurement [°C]	Oxygen level during measurement	Phenotype	Isoline	Individual no.	Age	Wing-beat frequency (Hz)	Thorax lenght (mm)	Cell size (µm2)	Wing area (mm2)	Wing loading (thorax lenght3/wing area)
B	24	normoxia	Control	117	B.100	25	219.7	0.94
B	24	hypoxia	Control	117	B.101	25	227.2	1.04
B	24	hypoxia	Control	117	B.102	25	248.9	1
B	24	normoxia	Control	80	B.107	25	222.6	0.94
B	24	hypoxia	Control	61	B.11	10	132.4	0.94
B	24	hypoxia	Control	117	B.12	10	245.4	0.94
B	24	hypoxia	Control	80	B.13	10	163.4	0.92
B	24	hypoxia	Control	80	B.14	10	226.8	0.96
B	24	hypoxia	Control	117	B.15	10	149.9	0.98
B	24	hypoxia	Control	61	B.16	10	195.5	0.96
B	24	normoxia	Control	61	B.34	10	143.3	1.04
B	24	normoxia	Control	117	B.35	10	109.7	1	160.306	1.658	0.6
B	24	normoxia	Control	80	B.36	10	183.9	0.94
B	24	normoxia	Control	117	B.38	10	214.1	0.98
B	24	normoxia	Control	61	B.7	10	201.7	0.98	150.287	1.565	0.6
B	24	hypoxia	Control	80	B.75	25	225.8	0.96
B	24	hypoxia	Control	61	B.76	25	230.1	0.94
B	24	hypoxia	Control	61	B.78	25	189.2	1
B	24	hypoxia	Control	80	B.79	25	202.1	0.96
B	24	normoxia	Control	80	B.8	10	147.2	0.96	161.132	1.448	0.61
B	24	normoxia	Control	61	B.82	25	254.3	0.96
B	24	normoxia	Control	80	B.84	25	248.9	0.96
B	24	normoxia	Control	61	B.85	25	223.2	0.96
B	24	normoxia	Control	117	B.99	25	174.4	0.98
B	24	hypoxia	Rapamycin	80	B.108	25	218.1	0.88
B	24	normoxia	Rapamycin	61	B.110	25	206.3	0.92
B	24	normoxia	Rapamycin	61	B.111	25	207	0.92
B	24	hypoxia	Rapamycin	61	B.112	25	181.3	0.96
B	24	hypoxia	Rapamycin	61	B.113	25	143	0.94
B	24	normoxia	Rapamycin	117	B.118	25	237.3	0.94
B	24	normoxia	Rapamycin	117	B.119	25	225.3	0.94
B	24	hypoxia	Rapamycin	117	B.120	25	244.4	0.84
B	24	hypoxia	Rapamycin	117	B.121	25	264.5	0.88
B	24	hypoxia	Rapamycin	80	B.17	10	237.1	0.92
B	24	hypoxia	Rapamycin	80	B.22	10	146.8	0.92
B	24	hypoxia	Rapamycin	61	B.31	10	224.1	0.9
B	24	hypoxia	Rapamycin	61	B.43	10	179.1	0.9
B	24	hypoxia	Rapamycin	117	B.44	10	170.9	0.88
B	24	hypoxia	Rapamycin	117	B.47	10	147	0.96
B	24	normoxia	Rapamycin	117	B.48	10	188.4	0.98	168.063	1.572	0.6
B	24	normoxia	Rapamycin	80	B.49	10	177	0.84	151.013	1.306	0.45
B	24	normoxia	Rapamycin	61	B.50	10	118.4	0.9	132.456	1.373	0.53
B	24	normoxia	Rapamycin	80	B.51	10	184.4	0.84
B	24	normoxia	Rapamycin	61	B.52	10	232.4	0.92
B	24	normoxia	Rapamycin	117	B.53	10	220.7	0.88
B	24	hypoxia	Rapamycin	80	B.77	25	265	0.96
B	24	normoxia	Rapamycin	80	B.80	25	228	0.92
B	24	normoxia	Rapamycin	80	B.83	25	164.1	0.92
C	24	normoxia	Control	114	C.1	10	273.6	1.02
C	24	hypoxia	Rapamycin	114	C.106	25	253.8	0.94
C	24	normoxia	Control	45	C.19	10	169.5	0.98	153.234	1.702	0.55
C	24	normoxia	Control	84	C.2	10	210.1	0.94	175.616	1.508	0.55
C	24	normoxia	Control	45	C.20	10	258.3	1
C	24	hypoxia	Control	45	C.23	10	234.1	1
C	24	normoxia	Control	114	C.24	25	260.1	0.94
C	24	hypoxia	Control	45	C.25	10	243	0.98
C	24	normoxia	Control	84	C.26	25	230.7	0.9
C	24	normoxia	Control	84	C.3	10	242.1	0.92
C	24	hypoxia	Control	45	C.32	25	233.6	0.98
C	24	normoxia	Rapamycin	45	C.35	10	211.7	0.88	150.287	1.417	0.48
C	24	normoxia	Rapamycin	84	C.36	10	183.7	0.84	154.751	1.257	0.47
C	24	normoxia	Rapamycin	114	C.37	10	247.9	0.9
C	24	normoxia	Rapamycin	84	C.38	10	260.9	0.8
C	24	normoxia	Rapamycin	114	C.39	10	244.5	0.84	152.486	1.152	0.51
C	24	normoxia	Control	114	C.4	10	257.4	0.96	162.811	1.473	0.6
C	24	normoxia	Rapamycin	45	C.40	10	250.2	0.96
C	24	hypoxia	Rapamycin	84	C.41	10	246.8	0.84
C	24	hypoxia	Rapamycin	114	C.42	10	240.8	0.9
C	24	hypoxia	Rapamycin	45	C.43	10	232.7	0.94
C	24	hypoxia	Rapamycin	114	C.44	10	190.3	0.92
C	24	hypoxia	Rapamycin	84	C.45	10	242.2	0.86
C	24	hypoxia	Rapamycin	45	C.46	10	239.7	0.96
C	24	hypoxia	Control	114	C.5	10	241.1	0.98
C	24	hypoxia	Rapamycin	84	C.59	25	93.4	0.86
C	24	hypoxia	Control	84	C.6	10	242.3	0.9
C	24	hypoxia	Control	114	C.60	25	120.2	0.96
C	24	hypoxia	Control	84	C.61	25	235.9	0.9
C	24	hypoxia	Control	84	C.62	25	178.4	0.9
C	24	hypoxia	Control	114	C.63	25	256.3	0.96
C	24	hypoxia	Rapamycin	84	C.64	25	233.7	0.88
C	24	normoxia	Rapamycin	84	C.65	25	131.6	0.88
C	24	normoxia	Control	84	C.66	25	226	0.94
C	24	normoxia	Control	114	C.68	25	240.3	0.98
C	24	normoxia	Rapamycin	84	C.69	25	107.6	0.86
C	24	hypoxia	Control	84	C.7	10	197.9	0.92
C	24	hypoxia	Control	114	C.8	10	229.2	0.98
C	24	hypoxia	Rapamycin	45	C.84	25	200.3	0.92
C	24	hypoxia	Control	45	C.86	25	239	1
C	24	hypoxia	Rapamycin	45	C.87	25	198.7	0.96
C	24	hypoxia	Rapamycin	114	C.88	25	245	0.9
C	24	normoxia	Rapamycin	114	C.89	25	249.4	0.9
C	24	normoxia	Rapamycin	45	C.90	25	219.4	0.92
C	24	normoxia	Control	45	C.91	25	225.2	0.98
C	24	normoxia	Control	45	C.92	25	254.5	0.98
C	24	normoxia	Rapamycin	114	C.93	25	256	0.9
C	24	normoxia	Rapamycin	45	C.94	25	232.7	0.9
D	24	normoxia	Control	93	D.1	10	225.5	0.96	177.612	1.576	0.56
D	24	normoxia	Control	78	D.2	10	232.3	0.98	164.525	1.461	0.64
D	24	normoxia	Control	36	D.3	10	166.4	0.98	167.164	1.522	0.62
D	24	normoxia	Control	36	D.5	10	218	0.98
D	24	normoxia	Control	93	D.6	10	235.6	0.98
D	24	normoxia	Control	78	D.7	10	238.9	0.98
D	24	hypoxia	Control	93	D.10	10	230.6	0.94
D	24	hypoxia	Control	78	D.11	10	229.8	0.9
D	24	hypoxia	Control	36	D.12	10	230.2	0.98
D	24	hypoxia	Control	78	D.13	10	240.4	0.98
D	24	hypoxia	Control	36	D.14	10	186.4	1
D	24	hypoxia	Control	93	D.15	10	181	0.96
D	24	normoxia	Control	73	D.4	10	250	0.96
D	24	normoxia	Rapamycin	36	D.33	10	163.1	0.98	161.132	1.53	0.62
D	24	normoxia	Control	73	D.8	10	269.6	0.98	137.104	1.353	0.7
D	24	normoxia	Rapamycin	36	D.34	10	171.2	0.96
D	24	hypoxia	Control	73	D.9	10	166.9	1
D	24	hypoxia	Rapamycin	36	D.35	10	128.9	0.98
D	24	hypoxia	Control	36	D.36	10	136.4	0.98
D	24	hypoxia	Rapamycin	73	D.16	10	236.8	0.94
D	24	normoxia	Rapamycin	78	D.41	10	230.5	0.92	149.568	1.328	0.59
D	24	normoxia	Rapamycin	93	D.42	10	210.3	0.9	173.665	1.357	0.54
D	24	normoxia	Rapamycin	73	D.43	10	226.8	0.9	142.738	1.3	0.56
D	24	normoxia	Rapamycin	93	D.44	10	232.8	0.86
D	24	normoxia	Rapamycin	73	D.45	10	176.6	0.94
D	24	normoxia	Rapamycin	78	D.46	10	248	0.86
D	24	hypoxia	Rapamycin	78	D.47	10	253.1	0.88
D	24	hypoxia	Rapamycin	93	D.48	10	200.1	0.9
D	24	hypoxia	Rapamycin	73	D.49	10	216.6	0.94
D	24	hypoxia	Rapamycin	73	D.50	10	241.2	0.9
D	24	hypoxia	Rapamycin	78	D.51	10	242.1	0.86
D	24	hypoxia	Rapamycin	93	D.52	10	177.6	0.84
D	24	hypoxia	Control	36	D.66	25	265.3	0.96
D	24	hypoxia	Control	93	D.67	25	186	0.94
D	24	hypoxia	Control	78	D.68	25	209.7	1
D	24	hypoxia	Control	93	D.69	25	189.1	0.92
D	24	hypoxia	Control	36	D.70	25	248	0.98
D	24	hypoxia	Control	78	D.71	25	222.7	0.96
D	24	normoxia	Control	36	D.72	25	168.8	0.98
D	24	normoxia	Control	78	D.73	25	243.1	0.98
D	24	normoxia	Control	93	D.74	25	144.7	0.98
D	24	normoxia	Control	36	D.75	25	240.9	1
D	24	normoxia	Control	93	D.76	25	151.6	0.96
D	24	normoxia	Control	78	D.77	25	237.4	0.96
D	24	hypoxia	Control	73	D.91	25	241.5	0.96
D	24	hypoxia	Rapamycin	36	D.92	25	235.8	0.94
D	24	hypoxia	Rapamycin	36	D.93	25	121	0.94
D	24	hypoxia	Control	73	D.94	25	190.3	0.96
D	24	normoxia	Control	73	D.95	25	228.2	0.94
D	24	normoxia	Rapamycin	36	D.96	25	189.8	0.94
D	24	normoxia	Rapamycin	36	D.97	25	225.8	0.92
D	24	normoxia	Control	73	D.107	25	232.3	0.94
D	24	hypoxia	Rapamycin	78	D.108	25	226.6	0.9
D	24	hypoxia	Rapamycin	93	D.109	25	193	0.86
D	24	hypoxia	Rapamycin	73	D.110	25	236.2	0.86
D	24	hypoxia	Rapamycin	93	D.111	25	234.8	0.88
D	24	hypoxia	Rapamycin	73	D.112	25	238.9	0.88
D	24	hypoxia	Rapamycin	78	D.113	25	236.5	0.86
D	24	normoxia	Rapamycin	73	D.114	25	242.4	0.9
D	24	normoxia	Rapamycin	93	D.115	25	201.6	0.88
D	24	normoxia	Rapamycin	78	D.116	25	227.7	0.86
D	24	normoxia	Rapamycin	78	D.117	25	221.1	0.9
D	24	normoxia	Rapamycin	73	D.118	25	293.6	0.92
D	24	normoxia	Rapamycin	93	D.119	25	163.8	0.92
E	24	normoxia	Control	79	E.1	10	212.6	0.9	168.971	1.58	0.53
E	24	normoxia	Control	70	E.3	10	232.8	0.96
E	24	normoxia	Control	18	E.4	10	216.7	1.02
E	24	normoxia	Control	18	E.6	10	230	0.98	157.877	1.546	0.61
E	24	normoxia	Control	70	E.7	10	234.9	1	169.89	1.613	0.62
E	24	normoxia	Control	79	E.8	10	191.9	0.94
E	24	hypoxia	Control	18	E.10	10	233.8	1.02
E	24	hypoxia	Control	70	E.11	10	211.1	1.02
E	24	hypoxia	Control	79	E.12	10	213.9	0.96
E	24	hypoxia	Control	79	E.13	10	145.4	0.96
E	24	hypoxia	Control	70	E.15	10	237.2	0.98
E	24	hypoxia	Control	18	E.16	10	186.8	0.98
E	24	hypoxia	Control	16	E.33	10	205.4	0.94
E	24	hypoxia	Control	119	E.34	10	124.6	0.96
E	24	hypoxia	Control	16	E.35	10	230.4	0.8
E	24	hypoxia	Control	119	E.36	10	246.2	0.96
E	24	normoxia	Control	119	E.37	10	231.8	0.98	168.063	1.603	0.59
E	24	normoxia	Control	16	E.38	10	191.2	0.92	143.393	1.206	0.65
E	24	normoxia	Control	16	E.39	10	240	0.88
E	24	normoxia	Control	119	E.40	10	238.9	0.94
E	24	normoxia	Rapamycin	70	E.49	10	155.6	0.92
E	24	normoxia	Rapamycin	79	E.50	10	184.7	0.74	144.054	0.981	0.41
E	24	normoxia	Rapamycin	70	E.51	10	106.2	0.9	150.287	1.32	0.48
E	24	normoxia	Rapamycin	79	E.52	10	196.5	0.8
E	24	hypoxia	Rapamycin	79	E.53	10	215.8	0.88
E	24	hypoxia	Rapamycin	70	E.54	10	179.7	0.9
E	24	hypoxia	Rapamycin	70	E.55	10	204.6	0.9
E	24	hypoxia	Rapamycin	79	E.56	10	231.9	0.8
E	24	normoxia	Rapamycin	18	E.65	10	144	0.88	153.234	1.378	0.49
E	24	normoxia	Rapamycin	16	E.66	10	280.9	0.8	136.505	0.97	0.57
E	24	normoxia	Rapamycin	119	E.67	10	170.4	0.9	157.877	1.388	0.53
E	24	normoxia	Rapamycin	119	E.68	10	117.2	0.88
E	24	normoxia	Rapamycin	18	E.69	10	158.3	0.76
E	24	normoxia	Rapamycin	16	E.70	10	226.3	0.9
E	24	hypoxia	Rapamycin	16	E.71	10	93.6	0.84
E	24	hypoxia	Rapamycin	18	E.72	10	136.5	0.84
E	24	hypoxia	Rapamycin	119	E.73	10	171.1	0.9
E	24	hypoxia	Rapamycin	16	E.74	10	221.1	0.9
E	24	hypoxia	Rapamycin	18	E.75	10	178.3	0.9
E	24	hypoxia	Rapamycin	119	E.76	10	156.7	0.8
E	24	normoxia	Control	79	E.89	25	170.8	0.94
E	24	normoxia	Control	70	E.90	25	281.7	0.96
E	24	normoxia	Control	70	E.91	25	253.4	0.96
E	24	normoxia	Control	79	E.92	25	204.1	0.92
E	24	hypoxia	Control	79	E.93	25	243.4	0.98
E	24	hypoxia	Control	70	E.94	25	207.6	1
E	24	hypoxia	Control	70	E.95	25	255	0.98
E	24	hypoxia	Control	79	E.96	25	171.9	0.96
E	24	normoxia	Control	18	E.105	25	229.5	0.98
E	24	normoxia	Control	16	E.106	25	187.7	0.94
E	24	normoxia	Control	119	E.107	25	155.2	1
E	24	normoxia	Control	16	E.108	25	145.3	0.88
E	24	normoxia	Control	119	E.109	25	238.8	1
E	24	normoxia	Control	18	E.110	25	213	1
E	24	hypoxia	Control	16	E.111	25	180.3	0.9
E	24	hypoxia	Control	18	E.112	25	246.6	0.96
E	24	hypoxia	Control	119	E.113	25	115.5	0.94
E	24	hypoxia	Control	16	E.114	25	179.6	0.92
E	24	hypoxia	Control	119	E.115	25	223.2	0.96
E	24	hypoxia	Control	18	E.116	25	182.7	1
E	24	normoxia	Rapamycin	79	E.129	25	153.1	0.9
E	24	normoxia	Rapamycin	18	E.130	25	216.2	0.9
E	24	normoxia	Rapamycin	70	E.131	25	211.1	0.88
E	24	normoxia	Rapamycin	79	E.132	25	206.9	0.9
E	24	normoxia	Rapamycin	18	E.133	25	187.9	0.9
E	24	normoxia	Rapamycin	70	E.134	25	136.6	0.92
E	24	hypoxia	Rapamycin	79	E.135	25	178.2	0.9
E	24	hypoxia	Rapamycin	70	E.136	25	188.6	0.88
E	24	hypoxia	Rapamycin	18	E.137	25	180.2	0.88
E	24	hypoxia	Rapamycin	79	E.138	25	188.9	0.8
E	24	hypoxia	Rapamycin	70	E.139	25	220.2	0.94
E	24	hypoxia	Rapamycin	18	E.140	25	179.1	0.86
E	24	normoxia	Rapamycin	119	E.153	25	211.6	0.9
E	24	normoxia	Rapamycin	16	E.154	25	194.5	0.9
E	24	normoxia	Rapamycin	16	E.155	25	239.6	0.8
E	24	normoxia	Rapamycin	119	E.156	25	198.1	0.9
E	24	hypoxia	Rapamycin	119	E.157	25	230.1	0.9
E	24	hypoxia	Rapamycin	16	E.158	25	249.5	0.86
E	24	hypoxia	Rapamycin	16	E.159	25	235.2	0.84
E	24	hypoxia	Rapamycin	119	E.160	25	229.3	0.9
B	29	normoxia	Control	117	B.104	25	263	1.02
B	29	hypoxia	Control	117	B.105	25	248.4	1.02
B	29	hypoxia	Control	117	B.106	25	265.2	1
B	29	normoxia	Control	117	B.109	25	265.9	0.98
B	29	hypoxia	Control	80	B.21	10	111.4	0.98
B	29	hypoxia	Control	61	B.23	10	238.3	0.96
B	29	hypoxia	Control	117	B.24	10	188.2	1
B	29	normoxia	Control	61	B.26	10	290	0.98	155.521	1.582	0.59
B	29	normoxia	Control	80	B.27	10	256.7	0.96	168.971	1.512	0.59
B	29	normoxia	Control	117	B.28	10	265.4	0.96	163.663	1.551	0.57
B	29	normoxia	Control	80	B.29	10	114.4	0.9
B	29	normoxia	Control	117	B.30	10	257.6	1
B	29	normoxia	Control	61	B.32	10	270.9	1
B	29	hypoxia	Control	80	B.39	10	247.7	0.92
B	29	hypoxia	Control	61	B.40	10	251.2	0.98
B	29	hypoxia	Control	117	B.41	10	265.4	0.98
B	29	hypoxia	Control	61	B.86	25	239	0.94
B	29	hypoxia	Control	80	B.87	25	251.4	0.94
B	29	hypoxia	Control	80	B.90	25	268	0.94
B	29	hypoxia	Control	61	B.91	25	236.6	0.96
B	29	normoxia	Control	80	B.92	25	254.3	0.92
B	29	normoxia	Control	61	B.94	25	267.4	0.94
B	29	normoxia	Control	80	B.96	25	248.7	0.94
B	29	normoxia	Control	61	B.97	25	301.9	0.94
B	29	normoxia	Rapamycin	61	B.114	25	239	0.9
B	29	normoxia	Rapamycin	61	B.115	25	259.1	0.9
B	29	hypoxia	Rapamycin	61	B.116	25	213.7	0.96
B	29	hypoxia	Rapamycin	61	B.117	25	195.4	0.94
B	29	hypoxia	Rapamycin	117	B.122	25	244.6	0.88
B	29	hypoxia	Rapamycin	117	B.123	25	247.1	0.9
B	29	normoxia	Rapamycin	117	B.124	25	273.4	0.92
B	29	normoxia	Rapamycin	117	B.125	25	240	0.9
B	29	normoxia	Rapamycin	117	B.54	10	238.8	0.92
B	29	normoxia	Rapamycin	117	B.58	10	210.3	0.88	146.073	1.428	0.48
B	29	hypoxia	Rapamycin	80	B.60	10	255.6	0.9
B	29	hypoxia	Rapamycin	61	B.61	10	160.2	0.9
B	29	hypoxia	Rapamycin	117	B.62	10	249.7	0.94
B	29	hypoxia	Rapamycin	61	B.65	10	247.2	0.92
B	29	hypoxia	Rapamycin	117	B.66	10	142.9	0.92
B	29	hypoxia	Rapamycin	80	B.67	10	120.6	0.9
B	29	normoxia	Rapamycin	61	B.68	10	257.4	0.88
B	29	normoxia	Rapamycin	80	B.70	10	259.4	0.84	150.287	1.326	0.45
B	29	normoxia	Rapamycin	61	B.72	10	225.3	0.84	138.932	1.35	0.44
B	29	normoxia	Rapamycin	80	B.73	10	260	0.86
B	29	hypoxia	Rapamycin	80	B.88	25	235	0.94
B	29	hypoxia	Rapamycin	80	B.89	25	238.7	0.94
B	29	normoxia	Rapamycin	80	B.93	25	225.9	0.96
B	29	normoxia	Rapamycin	80	B.95	25	263.6	0.92
C	29	normoxia	Control	84	C.10	10	258.9	0.92	174.635	1.516	0.51
C	29	hypoxia	Rapamycin	114	C.100	25	265.1	0.88
C	29	normoxia	Control	45	C.101	25	251.1	1
C	29	normoxia	Rapamycin	45	C.102	25	230.3	0.98
C	29	normoxia	Rapamycin	114	C.103	25	298.9	0.86
C	29	normoxia	Rapamycin	114	C.104	25	270.8	0.86
C	29	normoxia	Rapamycin	45	C.105	25	248	0.92
C	29	hypoxia	Control	45	C.107	25	248.7	1
C	29	normoxia	Control	45	C.108	25	250.1	1.02
C	29	normoxia	Control	84	C.12	10	248.5	0.94
C	29	hypoxia	Control	114	C.13	10	279.2	0.96
C	29	hypoxia	Control	84	C.14	10	233.6	0.94
C	29	hypoxia	Control	84	C.15	10	262.1	0.92
C	29	hypoxia	Control	114	C.16	10	269	0.98
C	29	normoxia	Control	114	C.17	10	254.8	0.98
C	29	normoxia	Rapamycin	84	C.22	10	257.7	0.84	161.132	1.352	0.44
C	29	normoxia	Control	45	C.28	10	250.1	0.96	135.912	1.511	0.59
C	29	hypoxia	Rapamycin	84	C.29	25	162	0.9
C	29	hypoxia	Control	45	C.30	10	261.8	0.96
C	29	hypoxia	Control	84	C.31	25	238.7	0.9
C	29	hypoxia	Control	45	C.33	10	236.9	1
C	29	normoxia	Control	45	C.34	10	268.9	0.98
C	29	hypoxia	Rapamycin	84	C.47	10	258	0.84
C	29	hypoxia	Rapamycin	114	C.48	10	255.8	0.9
C	29	hypoxia	Rapamycin	45	C.49	10	241	0.94
C	29	hypoxia	Rapamycin	84	C.50	10	264.3	0.8
C	29	hypoxia	Rapamycin	45	C.51	10	239.8	0.92
C	29	hypoxia	Rapamycin	114	C.52	10	260.1	0.92
C	29	normoxia	Rapamycin	114	C.54	10	283.8	0.92	151.013	1.446	0.54
C	29	normoxia	Rapamycin	45	C.55	10	235	0.94	147.451	1.59	0.52
C	29	normoxia	Rapamycin	84	C.56	10	259.4	0.86
C	29	normoxia	Rapamycin	114	C.57	10	290.2	0.84
C	29	normoxia	Rapamycin	45	C.58	10	252.5	0.9
C	29	hypoxia	Control	114	C.71	25	280.9	0.96
C	29	hypoxia	Rapamycin	84	C.74	25	270.7	0.88
C	29	hypoxia	Control	114	C.75	25	264.9	1
C	29	hypoxia	Control	84	C.76	25	257.9	0.92
C	29	normoxia	Rapamycin	84	C.77	25	265.4	0.86
C	29	normoxia	Control	114	C.78	25	287.2	0.98
C	29	normoxia	Control	84	C.79	25	275.1	0.92
C	29	normoxia	Control	114	C.80	25	259.9	0.98
C	29	normoxia	Rapamycin	84	C.81	25	213.3	0.88
C	29	normoxia	Control	84	C.82	25	268.8	0.94
C	29	normoxia	Control	114	C.9	10	257.7	0.98	162.811	1.526	0.62
C	29	hypoxia	Control	45	C.95	25	260.7	1.02
C	29	hypoxia	Rapamycin	114	C.96	25	261.1	0.94
C	29	hypoxia	Rapamycin	45	C.97	25	213.7	0.94
C	29	hypoxia	Rapamycin	45	C.99	25	229.9	0.94
D	29	normoxia	Control	36	D.17	10	253.9	0.98
D	29	normoxia	Control	93	D.18	10	160.4	0.96
D	29	normoxia	Control	78	D.19	10	261.6	1
D	29	normoxia	Control	93	D.21	10	266.9	0.98	181.742	1.592	0.59
D	29	normoxia	Control	36	D.22	10	270.7	0.98	162.811	1.605	0.59
D	29	normoxia	Control	78	D.23	10	252.6	0.9	159.488	1.363	0.53
D	29	hypoxia	Control	36	D.25	10	265	0.98
D	29	hypoxia	Control	78	D.26	10	259.1	1
D	29	hypoxia	Control	93	D.27	10	265.7	0.98
D	29	hypoxia	Control	78	D.29	10	238.8	1
D	29	hypoxia	Control	36	D.30	10	278.3	0.98
D	29	hypoxia	Control	93	D.32	10	252.5	0.98
D	29	hypoxia	Control	73	D.20	10	251.2	0.96
D	29	hypoxia	Rapamycin	36	D.37	10	248.4	0.94
D	29	hypoxia	Rapamycin	36	D.38	10	249.7	0.98
D	29	hypoxia	Control	73	D.24	10	249.2	0.9
D	29	normoxia	Control	73	D.28	10	281.8	0.98	149.568	1.351	0.7
D	29	normoxia	Rapamycin	36	D.39	10	251.3	0.96	168.971	1.494	0.59
D	29	normoxia	Rapamycin	36	D.40	10	251.2	0.86
D	29	normoxia	Control	73	D.31	10	270.6	0.98
D	29	normoxia	Rapamycin	78	D.53	10	285.2	0.88	140.809	1.26	0.54
D	29	normoxia	Rapamycin	93	D.54	10	235.6	0.84	159.488	1.263	0.47
D	29	normoxia	Rapamycin	73	D.55	10	264.1	0.9	147.451	1.328	0.55
D	29	normoxia	Rapamycin	93	D.56	10	260.8	0.86
D	29	normoxia	Rapamycin	73	D.57	10	254.2	0.94
D	29	normoxia	Rapamycin	78	D.58	10	250.9	0.86
D	29	hypoxia	Rapamycin	73	D.59	10	245.3	0.9
D	29	hypoxia	Rapamycin	93	D.60	10	263.9	0.88
D	29	hypoxia	Rapamycin	78	D.61	10	259.6	0.86
D	29	hypoxia	Rapamycin	93	D.62	10	263.2	0.9
D	29	hypoxia	Rapamycin	78	D.63	10	230.2	0.86
D	29	hypoxia	Rapamycin	73	D.64	10	196	0.9
D	29	normoxia	Control	78	D.78	25	259.1	0.94
D	29	normoxia	Control	36	D.79	25	256.2	1
D	29	normoxia	Control	93	D.80	25	201.4	0.9
D	29	normoxia	Control	36	D.81	25	248.9	0.94
D	29	normoxia	Control	93	D.82	25	293	0.96
D	29	normoxia	Control	78	D.83	25	238.4	0.98
D	29	hypoxia	Control	93	D.84	25	248.6	1
D	29	hypoxia	Control	36	D.85	25	216.1	1
D	29	hypoxia	Control	78	D.90	25	178.8	0.98
D	29	hypoxia	Control	78	D.87	25	263.9	0.92
D	29	hypoxia	Control	93	D.88	25	268.5	0.98
D	29	hypoxia	Control	36	D.89	25	240.3	1
D	29	normoxia	Rapamycin	36	D.99	25	255.6	0.94
D	29	normoxia	Control	73	D.100	25	245.8	1
D	29	normoxia	Control	73	D.101	25	283.1	0.94
D	29	normoxia	Rapamycin	36	D.102	25	252.7	0.96
D	29	hypoxia	Control	73	D.103	25	148.6	0.94
D	29	hypoxia	Rapamycin	36	D.104	25	249.3	0.92
D	29	hypoxia	Control	73	D.105	25	265.7	0.88
D	29	hypoxia	Rapamycin	36	D.106	25	246.6	0.94
D	29	normoxia	Rapamycin	78	D.120	25	255	0.88
D	29	normoxia	Rapamycin	93	D.121	25	269.5	0.88
D	29	normoxia	Rapamycin	73	D.122	25	238.8	0.88
D	29	normoxia	Rapamycin	73	D.123	25	252.1	0.92
D	29	normoxia	Rapamycin	78	D.124	25	257.7	0.88
D	29	normoxia	Rapamycin	93	D.125	25	237.2	0.84
D	29	hypoxia	Rapamycin	78	D.126	25	246	0.96
D	29	hypoxia	Rapamycin	73	D.127	25	236.9	0.94
D	29	hypoxia	Rapamycin	93	D.128	25	243.7	0.9
D	29	hypoxia	Rapamycin	73	D.129	25	285.9	0.92
D	29	hypoxia	Rapamycin	93	D.130	25	286.6	0.92
D	29	hypoxia	Rapamycin	78	D.131	25	239.5	0.86
E	29	hypoxia	Control	79	E.18	10	228.9	0.94
E	29	hypoxia	Control	18	E.19	10	246.9	0.96
E	29	hypoxia	Control	70	E.20	10	253.2	1
E	29	hypoxia	Control	70	E.21	10	247	0.96
E	29	hypoxia	Control	18	E.22	10	262.5	0.96
E	29	hypoxia	Control	79	E.24	10	167.4	1
E	29	normoxia	Control	18	E.25	10	265.6	1	167.164	1.522	0.62
E	29	normoxia	Control	70	E.26	10	272.7	1	165.395	1.607	0.59
E	29	normoxia	Control	79	E.28	10	241	0.94
E	29	normoxia	Control	70	E.30	10	264.9	0.98
E	29	normoxia	Control	79	E.31	10	254.2	0.98	182.805	1.614	0.58
E	29	normoxia	Control	18	E.32	10	263	0.98
E	29	hypoxia	Control	119	E.41	10	193	0.94
E	29	hypoxia	Control	16	E.42	10	242.2	0.9
E	29	hypoxia	Control	16	E.43	10	249.7	0.9
E	29	hypoxia	Control	119	E.44	10	235.5	0.94
E	29	normoxia	Control	16	E.45	10	260.2	0.86	140.809	1.101	0.58
E	29	normoxia	Control	119	E.46	10	274.8	0.96	160.306	1.575	0.56
E	29	normoxia	Control	16	E.47	10	258.8	0.9
E	29	normoxia	Control	119	E.48	10	254.4	0.86
E	29	normoxia	Rapamycin	70	E.57	10	252.9	0.84	151.013	1.259	0.47
E	29	normoxia	Rapamycin	79	E.58	10	239.1	0.86	157.084	1.343	0.47
E	29	normoxia	Rapamycin	79	E.59	10	238.6	0.88
E	29	normoxia	Rapamycin	70	E.60	10	263.3	0.9
E	29	hypoxia	Rapamycin	70	E.61	10	244.1	0.88
E	29	hypoxia	Rapamycin	79	E.62	10	158.8	0.88
E	29	hypoxia	Rapamycin	79	E.63	10	240.2	0.8
E	29	hypoxia	Rapamycin	70	E.64	10	241.1	0.86
E	29	hypoxia	Rapamycin	16	E.77	10	260.1	0.84
E	29	hypoxia	Rapamycin	119	E.78	10	205.8	0.9
E	29	hypoxia	Rapamycin	18	E.79	10	252.6	0.84
E	29	hypoxia	Rapamycin	16	E.80	10	249.8	0.84
E	29	hypoxia	Rapamycin	18	E.81	10	185.6	0.86
E	29	hypoxia	Rapamycin	119	E.82	10	259	0.88
E	29	normoxia	Rapamycin	16	E.83	10	253.3	0.84
E	29	normoxia	Rapamycin	18	E.84	10	243.5	0.82	126.557	1.326	0.42
E	29	normoxia	Rapamycin	119	E.85	10	249.1	0.88
E	29	normoxia	Rapamycin	119	E.86	10	228	0.9	155.521	1.43	0.51
E	29	normoxia	Rapamycin	18	E.87	10	264.8	0.9
E	29	normoxia	Rapamycin	16	E.88	10	258.3	0.86	134.162	1.102	0.58
E	29	hypoxia	Control	79	E.97	25	219.2	1
E	29	hypoxia	Control	70	E.98	25	266.7	0.9
E	29	hypoxia	Control	79	E.99	25	230.9	0.96
E	29	hypoxia	Control	70	E.100	25	244	0.96
E	29	normoxia	Control	70	E.101	25	282	0.98
E	29	normoxia	Control	79	E.102	25	257.6	0.98
E	29	normoxia	Control	70	E.103	25	272.7	0.94
E	29	normoxia	Control	79	E.104	25	219.2	0.96
E	29	hypoxia	Control	18	E.117	25	242	1
E	29	hypoxia	Control	119	E.118	25	226.9	0.92
E	29	hypoxia	Control	16	E.119	25	232.2	0.9
E	29	hypoxia	Control	119	E.120	25	233	0.96
E	29	hypoxia	Control	16	E.121	25	250.5	0.9
E	29	hypoxia	Control	18	E.122	25	246.1	0.96
E	29	normoxia	Control	18	E.123	25	257.6	1
E	29	normoxia	Control	16	E.124	25	191.9	0.9
E	29	normoxia	Control	119	E.125	25	247.6	0.9
E	29	normoxia	Control	16	E.126	25	215.1	0.94
E	29	normoxia	Control	119	E.127	25	263.2	1
E	29	normoxia	Control	18	E.128	25	254.8	1
E	29	normoxia	Rapamycin	79	E.141	25	234.6	0.86
E	29	normoxia	Rapamycin	70	E.142	25	254	0.96
E	29	normoxia	Rapamycin	18	E.143	25	256.5	0.94
E	29	normoxia	Rapamycin	18	E.144	25	258	0.9
E	29	normoxia	Rapamycin	79	E.145	25	238.2	0.86
E	29	normoxia	Rapamycin	70	E.146	25	193.8	0.86
E	29	hypoxia	Rapamycin	18	E.147	25	121.4	0.82
E	29	hypoxia	Rapamycin	79	E.148	25	217.8	0.92
E	29	hypoxia	Rapamycin	70	E.149	25	230.1	0.9
E	29	hypoxia	Rapamycin	79	E.150	25	225.5	0.9
E	29	hypoxia	Rapamycin	18	E.151	25	246.9	0.9
E	29	hypoxia	Rapamycin	70	E.152	25	196.4	0.9
E	29	normoxia	Rapamycin	16	E.161	25	267.1	0.9
E	29	normoxia	Rapamycin	119	E.162	25	250.1	0.92
E	29	normoxia	Rapamycin	119	E.163	25	258.8	0.9
E	29	normoxia	Rapamycin	16	E.164	25	262.2	0.88
E	29	hypoxia	Rapamycin	16	E.165	25	238.4	0.88
E	29	hypoxia	Rapamycin	119	E.166	25	238	0.86
E	29	hypoxia	Rapamycin	16	E.167	25	264.1	0.86
E	29	hypoxia	Rapamycin	119	E.168	25	162.7	0.9

## Sheet: Development
Isoline	Block	Phenotype	Developmental duration (days)
117	B	Control	15
80	B	Control	13
61	B	Control	13
45	C	Control	13
84	C	Control	12
114	C	Control	12
36	D	Control	13
73	D	Control	12
78	D	Control	13
93	D	Control	12
18	E	Control	12
70	E	Control	12
79	E	Control	11
16	E	Control	13
119	E	Control	12
117	B	Rapamycin	17
80	B	Rapamycin	13
61	B	Rapamycin	15
45	C	Rapamycin	14
84	C	Rapamycin	12
114	C	Rapamycin	15
36	D	Rapamycin	15
73	D	Rapamycin	15
78	D	Rapamycin	15
93	D	Rapamycin	15
18	E	Rapamycin	13
70	E	Rapamycin	13
79	E	Rapamycin	12
16	E	Rapamycin	15
119	E	Rapamycin	15
